# Supplementary material for: Unsupervised Analysis Reveals the Involvement of Key Immune Response Genes and the Matrisome in Resistance to BRAF and MEK Inhibitors in Melanoma
Source: Cancers (Basel). 2024 Jun 24;16(13):2313. doi: 10.3390/cancers16132313 (PMC11240363; doi:10.3390/cancers16132313)
Supplement: Supplementary file 1 [file cancers-16-02313-s001.zip]

Archive with 1 entries (1 files):
- cancers-3078490-supplementary.pdf
